# Supplementary material for: Weighting sequence variants based on their annotation increases the power of genome-wide association studies in dairy cattle
Source: Genet Sel Evol. 2019 May 10;51:20. doi: 10.1186/s12711-019-0463-9 (PMC6511139; doi:10.1186/s12711-019-0463-9)
Supplement: Supplementary file 3 — Additional file 3: Tables S3. Enrichment estimated in 100 bootstraps when variants are classified into five categories. Tables S4. Lead SNPs from genome-wide associated regions for stature in Nordic Holstein cattle. Base positions are given according to UMD 3.1.1. Tables S5. Enrichment estimated in 100 bootstraps when variants are classified into eight categories. [file 12711_2019_463_MOESM3_ESM.xlsx]

## Sheet: Table S3
Table S3. The enrichment estimated in 100 boostrap when variants classified in 5 categories.
High_impact	Moderate_impact	Low_impact	OC	NKF
0.000621922	6.96767	818.138	1.96696	0.559173
0.00318507	2.37417	758.308	3.40603	0.518966
0.00446496	7.26917	254.433	2.63497	0.774723
0.00290998	4.81105	734.08	3.55752	0.51307
0.001286	0.438952	621.573	2.16561	0.6585
8.5963	0.604146	194.941	1.98063	0.860476
0.000145245	2.28945	605.931	2.82967	0.621252
0.000507712	0.0684992	617.013	2.37588	0.649728
0.00041034	9.29476	318.164	1.82046	0.785896
0.00314197	2.96159	632.099	2.12004	0.647916
0.00372493	6.97354	649.726	3.71045	0.5352
0.000848258	3.77034	632.555	2.05709	0.648619
0.00318893	1.9865	591.913	3.30371	0.601384
0.00540865	3.72472	565.88	3.2842	0.608461
0.000893195	1.93944	608.063	2.80014	0.623154
0.00157211	3.1969	592.175	2.11701	0.665358
0.000448469	5.63031	213.626	1.63703	0.855963
0.000506704	2.14918	190.923	1.33416	0.895267
0.704362	2.776	207.635	2.28282	0.831056
0.00111924	2.72125	600.991	2.82752	0.622164
0.00288317	6.36726	195.247	1.97302	0.842515
0.000460271	1.74016	613.94	2.61195	0.631969
133.409	7.13976	266.453	2.7877	0.74507
0.00470408	0.932724	614.119	2.62142	0.634046
0.000417141	1.62383	636.222	2.06966	0.653421
0.00155721	0.708661	630.079	1.96465	0.66529
0.00431471	3.37983	225.368	1.89725	0.84324
0.000333713	2.7993	127.928	2.70758	0.842717
0.00112665	8.73092	124.588	1.5017	0.893624
1.07638	7.25181	257.638	2.29038	0.79299
0.00405015	1.09536	226.681	2.00951	0.843844
0.00099351	6.12229	229.602	1.79142	0.838227
0.000704094	3.37435	609.86	2.77843	0.618787
0.000531848	2.12696	629.436	2.23607	0.645251
0.00303574	2.46883	622.641	2.50905	0.631505
0.00162732	4.65836	230.828	2.51471	0.801039
56.988	5.43126	172.236	2.98294	0.791279
0.00203994	4.03597	129.688	2.17286	0.868487
0.00649198	0.115872	185.727	2.07369	0.861955
0.000824839	6.6872	680.261	3.18169	0.552711
0.000669399	0.817692	128.348	2.05679	0.886525
0.00483146	0.863115	624.477	2.13636	0.657446
6.65981	4.47898	191.699	1.77424	0.861059
7.01091	11.3804	263.155	3.97894	0.679018
11.8097	2.94316	228.288	2.54591	0.804728
0.0243192	3.77545	220.508	2.35749	0.817684
0.0131815	10.0141	383.37	5.75274	0.528207
0.00152969	25.8982	429.911	3.7533	0.568826
0.00450863	8.02289e-05	640.931	1.65025	0.680806
85.6946	1.50264	313.483	2.28885	0.776987
0.00089941	9.64255	783.723	2.19483	0.552702
0.00367345	6.94937	641.377	3.67776	0.540933
0.00107373	7.5835	775.975	2.22278	0.56149
0.0171159	5.73203	203.729	2.52488	0.809115
0.00770644	1.35967	213.99	2.3236	0.830662
0.02879	16.0333	627.55	2.76659	0.56911
0.000922915	1.95352	619.23	2.46342	0.637392
0.00176661	9.26755	750.431	2.6645	0.542044
0.000541295	2.73954	625.95	2.16756	0.648711
0.00012695	2.23836	647.849	1.67724	0.66864
0.00223471	1.92993	620.454	2.39175	0.641032
1.95083e-05	6.18175	585.802	4.48163	0.522475
0.000456584	2.41376	639.009	1.96766	0.655374
0.000185262	23.5261	470.284	3.38668	0.579557
0.00180844	4.60448	298.546	2.45655	0.773935
0.000458079	4.20932	620.229	1.76893	0.66927
0.00235357	6.02791	228.094	3.12712	0.762528
1.36945e-05	4.38135	250.193	1.06934	0.876202
0.000178641	9.41755	217.174	2.45645	0.794636
0.0113261	0.552768	631.101	1.98233	0.664333
0.000310881	6.17674	237.911	1.67609	0.840909
0.0111056	2.57176	159.134	1.84383	0.878962
0.0069291	5.06608	221.065	2.45185	0.807698
2.79117e-05	1.58035	619.526	2.36478	0.64417
0.00149254	11.3555	259.626	2.9204	0.742313
0.000265493	2.74069	615.785	2.61422	0.627657
0.0083909	5.85388	218.948	1.59924	0.854977
0.823207	3.34363	177.511	1.98796	0.859696
0.0256321	5.45856	223.34	2.01167	0.830629
0.00564085	5.69973	227.465	2.41432	0.804839
0.00186697	6.90163	155.617	3.00827	0.799204
0.00167208	5.39994	186.018	2.58206	0.814954
177.694	1.16377	236.755	2.28064	0.802338
0.000678717	26.612	344.208	2.01417	0.705056
0.000771817	2.20176	180.54	2.18226	0.851088
0.00040322	0.913699	590.105	3.33467	0.604014
0.00147311	7.26183	168.592	6.18871	0.609509
0.00845112	5.6826	209.42	1.18877	0.883428
0.0065596	6.33789	210.906	2.62565	0.798058
0.00216205	7.52919	746.814	3.07979	0.525649
0.00738286	6.56606	191.67	2.52548	0.811745
0.00274455	7.16773	156.431	2.45552	0.829685
0.00217759	1.65766	236.344	1.38438	0.873488
0.0119903	1.40384	619.265	2.4023	0.642723
0.584414	3.31319	208.071	2.54548	0.813994
0.132777	8.26081	237.797	2.22614	0.802388
0.00370874	7.00781	626.126	4.17572	0.519041
0.00215626	6.13783	188.988	1.80712	0.855639
0.000864933	2.797	190.365	1.56197	0.880271
0.000884689	2.8227	172.572	2.70056	0.822853

## Sheet: Table S4
Table S4. Lead SNPs from genome-wide associated regions for stature in Nordic Holstein cattle. Base positions are given as position in UMD 3.1.1
BTA	BP	effect	-log10(P)	interval	gene (distance in bp)	annotation
1	81719752	-0.317168	10.9674	80779545~81969941	ETV5 (5,951)	intergenic_variant
1	141021327	0.314731	11.6144	140023348~141272271	LCA5L (7,967)	intergenic_variant
2	105213311	0.286959	9.12453	104214138~105463701	RPL37A (8,415)	intergenic_variant
2	124422057	0.28718	12.9379	124111623~124672069	PTPRU (397,519)	intergenic_variant
4	97256362	-0.312308	10.5211	97006614~97506400	CHCHD3 (62,440)	intergenic_variant
5	66370530	-0.485976	18.9965	66048207~66620580	PMCH (9,427)	intergenic_variant
5	96674360	-0.273361	12.9577	95745391~96924748	GRIN2B	intron_variant
5	106223457	-0.392739	23.6032	105973582~106473543	TIGAR	3_prime_UTR_variant
6	17092162	0.289382	10.9523	16842217~17342290	SEC24B (33,347)	intergenic_variant
7	5990179	0.281345	12.8219	5744492~6240387	CPAMD8 (5,709)	intergenic_variant
7	44107109	-0.392095	21.4881	44076223~44435836	ENSBTAG00000046200 (10,061)	intergenic_variant
7	63649071	0.393598	14.7325	62649235~63899217	ARSI	missense_variant
7	97607048	-0.28913	13.7351	96962113~97857108	ELL2 (16,136)	intergenic_variant
8	60579729	-0.26968	12.5807	60330129~60829838	ENSBTAG00000032668 (16,694)	intergenic_variant
8	83799157	0.319739	16.6387	83549284~84049392	ERCC6L2 (179,803)	intergenic_variant
9	87838260	-0.323097	16.1395	87575877~88088354	ZC3H12D (2,722)	downstream_gene_variant
10	56808711	-0.53887	17.4627	55813751~57058804	WDR72 (3,627)	downstream_gene_variant
11	78071659	0.509817	15.6876	77092928~78321899	APOB (31,541)	intergenic_variant
11	79372480	-0.655128	38.9945	78448798~79622502	OSR1 (114,659)	intergenic_variant
14	72336668	0.258354	12.1258	71450332~72586805	RAD54B (41,383)	intergenic_variant
16	50289703	-0.239416	9.54267	50039917~50539743	C16H1orf174 (182,395)	intergenic_variant
17	14274013	-0.272452	11.8257	13580552~14524468	GYPA (16,918)	intergenic_variant
17	58459611	-0.409844	9.51686	57482438~58709827	SRRM4	intron_variant
18	7663023	0.24435	9.86457	7413775~7913037	CMC2 (56,649)	intergenic_variant
18	58015050	-0.527306	13.2888	57016965~58265201	bta-let-7e	mature_miRNA_variant
19	26587444	-0.489259	15.5438	26337450~26837591	NLRP1 (51,341)	intergenic_variant
19	38090544	-0.294492	12.0344	37149496~38340746	B4GALNT2 (25,579)	intergenic_variant
19	51684570	-0.2723	11.9854	51435722~51934768	GCGR (7,205)	intergenic_variant
20	15251041	0.252651	10.5295	15001056~15501111	RNF180	intron_variant
20	35053191	0.375624	12.5829	34070334~35303701	DAB2	intron_variant
22	56380893	-0.25493	9.50879	55436751~56630920	TAMM41 (53,866)	intergenic_variant
25	41129475	0.292029	12.9861	40556729~41379576	GNA12	intron_variant
26	41269415	-0.276388	12.2073	40418613~41519807	WDR11	intron_variant
28	24715272	-0.273009	10.3781	24367464~24965733	HERC4	5_prime_UTR_variant
29	50298710	0.344323	9.05247	49326173~50548791	SYT8 (4,831)	upstream_gene_variant

## Sheet: Table S5
Table S5. The enrichment estimated in 100 boostrap when variants classified in 8 categories.
High_impact	Moderate_impact	Low_impact	UTR	OC	RE	ncRNA	NKI
0.000505479	10.5939	27.199	4.37628	2.45373	3.76524	12.4462	0.460518
1.34285	37.0358	0.000173771	38.2858	2.47425	0.914019	2.01088	0.6832
230.406	4.5052	7.41e-05	0.00035909	3.81836	2.08783	111.493	0.542867
0.0134136	14.5524	8.18082	31.7342	4.63537	2.28224	2.27208	0.480091
0.0269647	13.5625	3.45e-06	70.6499	4.37106	1.87666	0.109383	0.472947
0.00104537	3.98005	0.000484069	16.3539	2.46745	4.6657	8.28906	0.506322
36.9478	27.8485	0.0373688	5.83557	3.43703	2.7542	22.4704	0.543356
0.00329304	7.65639	0.000112011	14.9417	5.69206	2.4874	2.99108	0.506753
0.00237153	1.81302	26.6997	1.64047	4.09	2.55388	2.62543	0.527186
3.08949	1.11084	0.00904917	0.00241539	2.19991	3.97872	55.5861	0.581534
0.0221582	0.000307988	6.29432	6.69539	2.52205	1.72552	160.122	0.59105
0.00637372	5.34354	15.0803	3.55711	1.38508	2.75834	81.0815	0.613803
55.5961	36.684	0.000537653	13.5666	4.84315	2.52998	0.0877784	0.449536
5.33e-05	47.7199	0.488655	3.46924	3.29084	3.71854	4.25548	0.422026
0.0179864	34.741	0.0611303	15.2473	4.81621	0.760055	0.00119344	0.626747
0.00100011	3.83995	6.46156	5.7034	4.3431	1.1762	81.5867	0.6192
30.3834	40.8233	0.119112	5.96979	3.40128	3.12668	0.000444993	0.492397
0.00753448	42.7578	0.00186441	9.66249	2.22878	3.01627	6.18275	0.555001
0.00393589	6.50464	27.8277	57.3819	5.34616	1.83082	5.79208	0.333957
0.0196851	11.4179	8.95e-05	10.4068	2.43834	2.11843	70.3613	0.65542
0.380873	30.4147	7.72e-06	11.8838	5.00528	2.53703	0.00453075	0.473797
0.948854	1.25123	0.918145	34.0916	3.79524	2.67412	2.66795	0.573391
0.00261362	2.43248	0.00160867	20.2638	3.14303	0.963651	3.62003	0.812254
0.00148423	0.810019	0.822545	68.524	3.90181	1.13868	16.7127	0.598482
9.44e-06	0.641132	0.43016	34.3289	1.1946	3.61681	0.129196	0.654708
205.716	22.4641	7.88e-05	0.000516415	6.42896	2.61946	0.000223008	0.412777
39.6624	8.01301	3.40597	17.6473	3.3725	0.999988	30.3156	0.724465
72.6739	3.8118	37.0826	16.0161	5.57281	1.14349	2.78129	0.458258
0.0121868	2.86574	8.46e-05	0.00924635	4.02398	1.5197	77.6139	0.663602
0.00279941	42.7396	18.585	41.3339	2.85162	1.92699	0.000545405	0.445811
0.00455879	0.000346595	5.46342	2.75744	1.909	3.346	71.0874	0.608557
0.000702324	4.7782	1.07441	36.2273	2.8979	3.83166	3.91708	0.499623
0.691327	1.25154	0.000955152	11.3671	2.69472	3.55965	17.6514	0.607529
2.88e-05	61.5777	0.0402242	9.97746	1.76565	2.18125	2.29705	0.597135
0.0016427	0.0603293	27.8285	2.03646	6.11248	1.76293	70.9626	0.385752
42.2364	45.6268	0.000109085	13.6401	2.28776	2.81532	3.07556	0.54707
5.19965	0.1043	1.56336	21.4027	1.77891	2.56751	117.663	0.595149
0.0571962	35.7555	1.18785	38.2806	2.35712	1.42394	0.045574	0.644235
1.76062	11.6283	0.000284294	75.3759	2.40655	1.20869	0.140158	0.651842
13.5961	9.75012	0.000285527	37.5611	5.20849	3.22406	0.000756181	0.399088
121.833	0.000799939	59.3739	0.000580319	3.11956	2.80245	0.00117661	0.401148
159.697	18.9981	8.61e-06	2.23816	5.77763	3.25289	0.00481825	0.406492
0.00174361	59.2786	7.07222	12.8052	1.74493	2.32399	0.124974	0.553543
0.000436764	3.57973	39.4433	2.88313	4.25292	1.68579	7.66245	0.518723
0.000625994	0.00240151	34.4777	2.0832	3.00677	3.2679	88.7446	0.382334
0.00540396	20.3626	0.00025058	0.0145561	1.66658	4.08519	5.4597	0.599944
6.16681	0.831631	9.70254	0.598969	4.24437	3.00691	133.709	0.394085
16.0948	49.9146	12.7236	4.75269	4.09092	2.78253	2.61363	0.387613
0.0213339	34.9581	0.125384	3.04195	5.4356	1.17058	3.37e-05	0.582562
0.023699	26.7824	0.00362187	47.1795	1.72044	1.6141	1.90391	0.677673
20.1075	9.55989	6.81e-05	1.83756	3.79787	2.16437	103.118	0.55167
0.00175831	6.37132	13.457	5.81612	4.64269	1.1111	70.4703	0.576809
2.96554	29.4492	0.0282877	9.55232	4.27161	3.05296	5.64812	0.47341
343.784	8.00528	0.000603522	5.58607	0.384426	3.70423	0.000122236	0.707717
19.4583	0.00013494	0.165783	2.49413	6.62076	3.63784	0.82249	0.403224
141.551	0.000627535	31.7595	2.35029	6.01309	1.56398	8.87626	0.452952
83.1359	0.551968	3.33e-05	23.6952	5.54303	3.62859	0.162816	0.403472
9.19041	39.018	7.55e-06	4.29377	2.85603	3.64742	0.000110113	0.49225
48.0301	30.3314	2.17008	10.2014	1.12052	5.04523	9.94e-05	0.469006
41.632	9.8896	0.000116863	21.0696	5.99063	1.58438	3.78248	0.541036
0.028503	1.47484	0.0203475	48.3614	5.19008	1.27659	8.54853	0.573646
0.0187306	29.3228	4.67e-05	10.1297	3.12178	3.09512	2.08883	0.545236
2.70277	35.9213	0.000418378	15.1288	4.12681	2.31073	2.70727	0.516739
158.575	1.45e-05	13.9804	4.91135	2.31394	5.09341	5.94597	0.435374
0.0134006	2.90451	37.9568	9.86e-06	4.78253	2.06087	75.9067	0.379381
0.00780474	58.4873	0.000153852	18.3346	2.74857	1.89408	25.5063	0.520655
0.00751677	4.39558	6.39352	65.1332	3.21877	1.30212	0.000228204	0.61626
3.05172	0.00045677	19.3122	2.77707	2.67023	4.12499	0.708548	0.510642
0.0088199	1.29792	34.5696	0.000115932	5.31511	2.19746	69.8873	0.363876
0.0341826	49.254	3.1598	25.4246	1.19984	2.36007	0.000390585	0.605291
0.00166717	18.9007	5.98604	56.0546	2.78882	0.945914	0.0010255	0.650633
0.034094	6.86259	1.62131	2.06887	6.54825	1.77564	15.7168	0.534312
0.515081	40.2041	7.73613	2.37287	3.01604	1.49514	0.0314111	0.647889
590.959	33.7545	7.75e-05	4.10057	1.16008	2.67871	12.7406	0.616216
116.138	55.6319	0.140538	7.39475	4.0931	1.62926	0.000233649	0.520024
328.477	1.90247	1.0371	65.286	2.25043	2.14184	0.000241096	0.590312
0.00380578	0.627785	6.47852	41.4637	5.08372	2.88594	0.87151	0.429695
0.000516076	4.18235	0.458169	5.49653	3.04072	0.854767	125.026	0.70307
0.00340992	13.7159	0.00421534	46.0071	4.9991	1.1134	3.76481	0.568831
0.037325	12.1931	1.83666	11.8857	5.36145	3.05026	7.60323	0.451344
0.000366068	60.2174	1.34947	11.5524	4.5484	1.82697	1.97425	0.451214
32.4173	6.1052	0.0384166	8.70669	5.00028	2.67943	2.60729	0.551104
0.00164075	0.00025304	3.43289	4.44514	1.82414	4.65349	33.7539	0.545259
0.00713134	3.80563	5.10584	3.49559	1.67554	3.13209	87.0778	0.608077
13.1866	13.6359	0.00252122	8.65217	5.73116	3.41922	0.00128354	0.41469
78.741	40.0347	0.000109471	16.4511	1.0675	4.13802	1.0643	0.509692
0.000353161	0.000265404	39.5328	0.345781	4.09132	2.36918	80.2027	0.389881
16.8673	1.05445	61.6654	1.96873	2.96552	2.23957	6.91889	0.447519
0.00151425	20.156	0.000252676	11.8148	5.42486	2.44596	2.54589	0.490742
0.000910413	34.9585	0.000282123	5.8552	4.33782	3.24107	0.451103	0.449038
0.00106616	0.60465	17.1777	12.4035	4.31314	3.37408	2.86605	0.457602
0.00229023	46.3529	9.43482	50.6623	3.05283	1.71869	3.16397	0.454719
0.00367433	33.4124	0.000680894	12.2509	1.85981	2.34166	12.2613	0.660465
0.0292126	50.4214	2.6397	1.55231	1.65161	4.62293	0.000630166	0.429816
6.27752	25.1052	4.69242	10.0845	4.03236	2.56819	6.75345	0.523272
0.00467805	2.67394	9.23356	4.2421	4.32753	1.31827	74.3076	0.610955
3.89717	0.232466	1.59036	0.00017977	4.79261	2.74376	0.356994	0.602876
74.6848	0.000705738	6.50762	3.3597	5.19978	2.93204	108.982	0.375963
0.000138931	8.05363	7.7e-05	28.7661	3.48142	3.37072	3.17138	0.521559
187.897	11.5532	9.95e-05	64.6741	1.82507	2.93882	0.72858	0.530936
